# Supplementary material for: BNT162b2 vaccine induces antibody release in saliva: a possible role for mucosal viral protection?
Source: EMBO Mol Med. 2022 Apr 19;14(5):e15326. doi: 10.15252/emmm.202115326 (PMC9081904; doi:10.15252/emmm.202115326)
Supplement: Supplementary file 4 — Source Data for Figure 1 [file EMMM-14-e15326-s006.xlsx]

## Sheet: Figure 1_PLASMA
PLASMA								PLASMA								PLASMA								PLASMA
Spike IgG		Naive						Spike IgG		SARS-COV-2-Exp						RBD IgG		Naive						RBD IgG		SARS-COV-2-Exp
				Values higher than LoD
	T0	T1	T2	T0	T1	T2						Values higher than LoD								Values higher than LoD								Values higher than LoD
	1.3	44.7	432.4	0	44.7	432.4			T0	T1	T2	T0	T1	T2			T0	T1	T2	T0	T1	T2			T0	T1	T2	T0	T1	T2
	2.2	33.3	958.6	0	33.3	958.6			48.2	4127.4	4701.5	48.2	4127.4	4701.5			11.2	197.6	1609.6	0	197.6	1609.6			69.4	4183.2	3703.7	69.4	4183.2	3703.7
	1	23.5	310	0	23.5	310			78.5	8781.6	7300	78.5	8781.6	7300			10	198.3	3700.8	0	198.3	3700.8			124.3	4301.6	5300.3	124.3	4301.6	5300.3
	1.6	43.1	120.3	0	43.1	120.3			24.5	8015.5	3039.2	24.5	8015.5	3039.2			11.2	30	1206.6	0	30	1206.6			74.1	3910.7	2289.6	74.1	3910.7	2289.6
	1.6	11.6	1487.5	0	0	1487.5			22.5	1526.5	899.9	22.5	1526.5	899.9			10	97.6	644.9	0	97.6	644.9			41.9	1109.3	1289.9	41.9	1109.3	1289.9
	23.5	25.7	1871.2	23.5	25.7	1871.2			12.3	2584.8	887.8	12.3	2584.8	887.8			15.7	67.7	4144.9	15.7	67.7	4144.9			0	0.8	0	0	0	0
	12.3	14.6	182.7	12.3	14.6	182.7			32.5	1483.2	3576.4	32.5	1483.2	3576.4			10.6	49	2744	0	49	2744			74.7	1039.3	3346.2	74.7	1039.3	3346.2
	1.7	85.8	1566.2	0	85.8	1566.2			60.2	13634.9	7205.8	60.2	13634.9	7205.8			12.3	28.3	374.4	0	28.3	374.4			32.9	2455.7	1385.9	32.9	2455.7	1385.9
	1	11.3	627.7	0	0	627.7			26.7	6141.2	2403.4	26.7	6141.2	2403.4			12.9	359.6	4182.6	0	359.6	4182.6			12.9	514.9	10000	0	514.9	10000
	4.3	45.3	1055.6	0	45.3	1055.6			8.2	95.2	3577.7	0	95.2	3577.7			10	59.5	2747.6	0	59.5	2747.6			112.982	670.038	12775.2	112.982	670.038	12775.2
	0.9	23.2	505.7	0	23.2	505.7			21.969	272.961	3829	21.969	272.961	3829			14	267.7	2798.5	14	267.7	2798.5			76.633	4349.42	3170.56	76.633	4349.42	3170.56
	0	64.8	469.8	0	64.8	469.8			21.969	12713.3	3648	21.969	12713.3	3648			11.2	144.5	2884.7	0	144.5	2884.7			118.782	2175.09	3320.83	118.782	2175.09	3320.83
	1.4	66.6	1337	0	66.6	1337			30.461	1476.82	3129	30.461	1476.82	3129			10.6	222.5	2846.8	0	222.5	2846.8			130.213	1715.56	1473.87	130.213	1715.56	1473.87
	0	38.6	1508.9	0	38.6	1508.9			68.052	2215.09	1787	68.052	2215.09	1787			10.6	147.7	5918	0	147.7	5918			92.151	2109.68	4751.61	92.151	2109.68	4751.61
	0	49.3	644.6	0	49.3	644.6			31.882	14196.9	9614	31.882	14196.9	9614			10.6	169.4	7049.9	0	169.4	7049.9			115.89	3457.49	7541.59	115.89	3457.49	7541.59
	1	23	563.7	0	23	563.7			12.135	10574	18849	12.135	10574	18849			14	213	2304.9	14	213	2304.9			118.782	4444.18	5978.39	118.782	4444.18	5978.39
	9.1	13.9	242.8	0	13.9	242.8			21.969	50000	32493	21.969	50000	32493			10.6	110.3	2670	0	110.3	2670			76.633	856.607	1780.9	76.633	856.607	1780.9
	0	57.9	376.3	0	57.9	376.3			24.793	2078.03	4271	24.793	2078.03	4271			12.3	24.3	796.4	0	24.3	796.4			63.258	3067.17	4126.96	63.258	3067.17	4126.96
	3.1	20.3	211.3	0	20.3	211.3			38.468	11356.3	11851	38.468	11356.3	11851			9.5	130.7	1324	0	130.7	1324			109.828	3639.48	6341.31	109.828	3639.48	6341.31
	0.6	0.4	211.4	0	0	211.4			35.487	7910.97	18121	35.487	7910.97	18121			11.2	43.3	876.6	0	43.3	876.6			103.797	1341.82	1846.31	103.797	1341.82	1846.31
	0	0.8	329.1	0	0	329.1			29.576	3696.79	4947	29.576	3696.79	4947			13.4	24.1	1471.9	0	24.1	1471.9			84.644	2118.07	3575.81	84.644	2118.07	3575.81
	0	19.8	303	0	19.8	303			23.734	3195.13	5623	23.734	3195.13	5623			5.4	85.1	73	0	85.1	73
	0	11.6	285.2	0	0	285.2											11.1	309.8	1375	0	309.8	1375
	0	68.6	4822.3	0	68.6	4822.3											11.9	138.8	1399.1	0	138.8	1399.1
	0	0.3	686.7	0	0	686.7											3.7	577.4	12118.2	0	577.4	12118.2
	0	1.1	2308	0	0	2308											10.3	59.6	2203	0	59.6	2203
	0	45.6	3358.5	0	45.6	3358.5											6.3	78.7	5937.6	0	78.7	5937.6
	0	3.6	293.3	0	0	293.3											2.9	416	11453.1	0	416	11453.1
	0.8	11.6	285.2	0	0	285.2											3.7	72.3	1185.7	0	72.3	1185.7
	0	6.3	908.4	0	0	908.4											3.7	108.4	979.4	0	108.4	979.4
	0	0	1.5	0	0	0											7.9	147.4	2862.7	0	147.4	2862.7
	0	7.5	2492.3	0	0	2492.3											5.4	6.3	90.7	0	0	90.7
	0	12.6	1553.7	0	12.6	1553.7											1	97.8	3721.6	0	97.8	3721.6
	0	2.1	1447.7	0	0	1447.7											0	268.4	4161.7	0	268.4	4161.7
	0	13.2	1458	0	13.2	1458											0	98.5	3240	0	98.5	3240
	0	5.4	1147.7	0	0	1147.7											0	251.8	6883.7	0	251.8	6883.7
	0	19.3	652.9	0	19.3	652.9											0	81.5	2460.2	0	81.5	2460.2
	0.1	3.2	3.8	0	0	0											21.8	286.6	2094.3	21.8	286.6	2094.3
	0	0	564.1	0	0	564.1											1	46	172.5	0	46	172.5
	2.7	17.9	374.5	0	17.9	374.5											0	27.8	1735.1	0	27.8	1735.1
	0.3	32.6	700.3	0	32.6	700.3											18.8	157.4	1647.8	18.8	157.4	1647.8
	1.6	35.7	814.6	0	35.7	814.6											15.5	141.7	2656.8	15.5	141.7	2656.8
	0	36.4	2056.2	0	36.4	2056.2											13.1	266.3	4682.6	0	266.3	4682.6
	2.2	71.7	1368.3	0	71.7	1368.3											7	311.5	4880.4	0	311.5	4880.4
	0	15.4	381.6	0	15.4	381.6											5.1	138.6	2756.2	0	138.6	2756.2
	0	152.6	458.9	0	152.6	458.9											3	106.3	1476.9	0	106.3	1476.9
	0	92.6	1023.5	0	92.6	1023.5											7.9	139.8	1875	0	139.8	1875
	0	69.4	2949.6	0	69.4	2949.6											4.1	152.2	1708.2	0	152.2	1708.2
	0	18.7	334	0	18.7	334											4.1	452.7	5955.3	0	452.7	5955.3
	0	60.5	653.8	0	60.5	653.8											4.1	114.4	1141.5	0	114.4	1141.5
	2.2	38.1	1733.8	0	38.1	1733.8											5.1	691.3	3016.5	0	691.3	3016.5
	0.1	2.2	89.4	0	0	89.4											8.8	279.5	6038	0	279.5	6038
	0	0.6	181.9	0	0	181.9											4.1	27.8	453.4	0	27.8	453.4
	0.1	38.5	1437.6	0	38.5	1437.6											0.7	37.2	881.2	0	37.2	881.2
	0.1	11.5	2792.7	0	0	2792.7											4.1	452	3454.3	0	452	3454.3
	2.6	32.2	874.5	0	32.2	874.5											0.7	131.2	4791.6	0	131.2	4791.6
	2.6	100.7	1044.8	0	100.7	1044.8											10.5	216.9	3647.6	0	216.9	3647.6
	1.3	61.4	1226.3	0	61.4	1226.3											1.9	264.4	2556.4	0	264.4	2556.4
	22.3	311.3	3088.8	22.3	311.3	3088.8											0	616.1	2979.3	0	616.1	2979.3
	20.5	74.4	1256.8	20.5	74.4	1256.8
	15.4	1008.4	3582.3	15.4	1008.4	3582.3
	14.4	791.2	3503.9	14.4	791.2	3503.9
	12.4	369.7	2100.3	12.4	369.7	2100.3
	22.6	570.7	3418.3	22.6	570.7	3418.3

## Sheet: Figure 1_SALIVA
SALIVA					SALIVA					SALIVA					SALIVA
Spike IgG		Naive			Spike IgG		SARS-CoV-2-Exp			RBD IgG		Naive			RBD IgG		SARS-CoV-2-Exp
	T0	T1	T2			T0	T1	T2			T0	T1	T2			T0	T1	T2
	0	4.04232	30.8364			0	146.977	94.7565			0	0	81.1332			0	160.149	117.299
	0	10.8661	144.333			4.36921	39.0223	68.2108			0	9.61233	372.448			0	60.2496	127.286
	0	0	20.4193			11.7213	361.892	437.81			0	0	24.886			0	301.832	400.205
	5.28691	6.95107	17.6266			4.62003	52.5817	66.3483			0	0	0			6.41369	100.978	132.643
	5.90791	0	88.9847			2.83041	17.2653	53.7245			0	0	242.265			0	26.8221	96.3983
	1.4854	0	14.9192			2.71238	34.0239	566.584			0	0	48.0832			0	78.8655	243.17
	2.63634	7.41972	14.7812			0	68.5854	222.827			0	0	27.1809			0	37.0319	98.4276
	0.758094	0.932493	18.5558			0	23.0566	18.6297			0	0	35.7946			63.973	137.547	244.931
	0	11.0795	146.731			9.03898	78.2422	114.718			0	0	393.113			0	0	438.101
	0	0	60.2441			27.7646	103.208	291.534			0	0	139.414			0	587.517	1356.54
	0	4.22952	47.4626			64.0373	523.331	1198.61			0	15.9204	129.471			0	777.333	1174.67
	0	8.24412	33.7722			26.918	744.333	1013.33			0	0	95.6322			0	160.828	587.054
	0	13.168	50.2577			18.8466	150	676.571			0	22.5838	157.37			0	0	0
	0	17.7841	97.2138			0	9.33333	15.3898			0	0	269.85			0	307.6	456.708
	0	5.61497	50.3733			39.7811	380.533	553.86			0	0	166.328			0	569.2	951.408
	0	4.17178	57.9524			39.0037	531.6	529.901			0	13.8896	143.431			26.7038	194.303	317.349
	0	0	22.1417			8.25696	192.909	409.324			0	0	62.5709			0	439.024	134.908
	0	0	24.1471			0	230.244	89.0374			0	0	34.6988			0	62.4912	374.252
	0	5.73684	88.556								0	15.2105	164.419
	0	0	29.2522								0	0	82.0432
	0	0	30.3333								0	0	74.6667
	0	0	49.2822								0	0	150.529
	0	17.3091	294.019								0	63.6727	913.581
	15.2415	0	23.2745								0	0	63.1034
	0	15.7624	68.5613								0	15.2079	204.358
	0	3.68539	74.5183								0	9.31835	178.17
	0	0	7.09651								0	0	8.1325
	0	18.6	139.966								0	0	456.933
	0	0	47.1049								0	0	163.259
	0	0	59.1198								0	0	150.896
	0	4.47408	82.5321								0	11.8202	142.564
	0	0	23.9603								0	0	61.4819
	0	0	6.67197								0	0	0
	0	0	15.9306								0	0	41.0183
	0	0	33.4862								0	0	87.9276
	0	0	21.2211								0	0	55.7573
	0	0	40.0808								0	0	102.676
	0	17.6841	0								0	30.1005	0
	0	2.65397	5.46126								0	6.1373	14.0912
	0	0	23.9806								0	0	53.858
	0	2.79596	9.67421								0	0	24.2682
	0	0	33.4514								0	0	83.4113
	0	0	14.166								0	0	28.5967
	0	0	0								0	0	0
	0	0	11.1186								0	5.54909	46.7319
	0	0	119.971								0	0	534.693
	0	0	10.8435								0	0	27.994
	0	0	33.4254								0	0	127.932
	0	0	58.1472								0	0	310.219
	0	14.2566	37.8563								0	0	102.841
	0	0	17.8332								0	0	68.5442
	0	9.16445	44.878								0	0	111.445
	0	0	15.3757								0	1.51137	70.326
	0	35.3333	187.936								0	18.5	653.163
	0	0	7.39691								0	0	25.0795
	0	18.4641	22.6385								0	0	0
	0	0	0								0	0	0
	0	5.375	5.61065								0	0	0
	0	0	41.3418								0	0	0
	0	0	0								0	0	0
	0	18.0625	39.6488								0	72.2498	0
	0	6.51212	6.99479								0	0	0
	0	3.91423	42.3153								0	0	65.6703
	0	83.8889	95.2029								0	106.889	292.164
	0	6.49176	0								0	0	0
	0	30.2223	31.2735								0	0	0
