# Supplementary material for: BNT162b2 vaccine induces antibody release in saliva: a possible role for mucosal viral protection?
Source: EMBO Mol Med. 2022 Apr 19;14(5):e15326. doi: 10.15252/emmm.202115326 (PMC9081904; doi:10.15252/emmm.202115326)
Supplement: Supplementary file 5 — Source Data for Figure 2 [file EMMM-14-e15326-s001.xlsx]

## Sheet: Figure 2_PLASMA
PLASMA								PLASMA								PLASMA								PLASMA
Spike IgA		Naive						Spike IgA		SARS-COV-2-Exp						RBD IgA		Naive						RBD IgA		SARS-COV-2-Exp
				Values higher than LoD								Values higher than LoD								Values higher than LoD								Values higher than LoD
	T0	T1	T2	T0	T1	T2			T0	T1	T2	T0	T1	T2			T0	T1	T2	T0	T1	T2			T0	T1	T2	T0	T1	T2
	10.6	65.5	68.8	0	65.5	68.8			400	5347.4	7247.8	400	5347.4	7247.8			4	880.2	371.5	0	880.2	371.5			276	1903.1	2618.2	276	1903.1	2618.2
	17.4	39.6	709.2	0	0	709.2			106.3	7133.8	4171.7	106.3	7133.8	4171.7			10.3	92.1	1541.8	0	92.1	1541.8			106.4	2445.1	2577.7	106.4	2445.1	2577.7
	5.8	20.3	93	0	0	93			106.3	667.4	345	106.3	667.4	345			37.8	50.2	229	0	0	229			96.4	567.2	352.1	96.4	567.2	352.1
	1.4	70.4	98.7	0	70.4	98.7			81.7	2529.8	1665.5	81.7	2529.8	1665.5			7	26.2	701.7	0	0	701.7			605.1	1684.9	1448.8	605.1	1684.9	1448.8
	4.1	7.1	230.2	0	0	230.2			140	2488.3	1013.4	140	2488.3	1013.4			8.6	37.8	438	0	0	438			44.1	1077.9	757.1	0	1077.9	757.1
	13	7.7	833.9	0	0	833.9			30.7	37.5	161.8	0	0	161.8			4	15.9	1155.5	0	0	1155.5			86.7	80.3	226.1	86.7	80.3	226.1
	3.6	1.1	59.3	0	0	59.3			197.1	2259	4324.9	197.1	2259	4324.9			2.6	14	146.4	0	0	146.4			562.5	2748.5	2930.2	562.5	2748.5	2930.2
	4.6	29.9	296.1	0	0	296.1			303.2	612.2	386.3	303.2	612.2	386.3			12.1	240.4	743.8	0	240.4	743.8			13.2	142.5	59.3	0	142.5	59.3
	5.8	13.9	1751	0	0	1751			49.1	253.2	11000	0	253.2	11000			35.4	95.2	2185	0	95.2	2185			8.6	1267.4	10601.5	0	1267.4	10601.5
	9.1	34.6	1303.1	0	0	1303.1			118.2	775.8	2313.8	118.2	775.8	2313.8			8.6	120.1	1603.1	0	120.1	1603.1			33.4	429.7	3737.1	0	429.7	3737.1
	1.8	18.4	102.5	0	0	102.5			82.9	1792.1	1486.4	82.9	1792.1	1486.4			12.1	120.1	367.1	0	120.1	367.1			17.4	1272.9	1214.4	0	1272.9	1214.4
	3.1	277.3	811.3	0	277.3	811.3			136.5	775.8	1172.3	136.5	775.8	1172.3			17.8	1106.9	1672.1	0	1106.9	1672.1			33.4	926.6	1410.7	0	926.6	1410.7
	0.3	43.6	892	0	0	892			428.9	621	339.3	428.9	621	339.3			8.6	60.8	1448.3	0	60.8	1448.3			99.5	1117.6	720.8	99.5	1117.6	720.8
	2.2	49.1	1798.2	0	0	1798.2			193.8	4168.2	5876.9	193.8	4168.2	5876.9			19.9	101.2	3069.5	0	101.2	3069.5			99.5	1979	4025.3	99.5	1979	4025.3
	1.8	27.6	528.9	0	0	528.9			66.1	4558.7	14510.5	66.1	4558.7	14510.5			10.3	77.5	852.3	0	77.5	852.3			33.4	3109.6	7965.1	0	3109.6	7965.1
	5.2	28.7	922	0	0	922			0	2473.8	3167.1	0	2473.8	3167.1			10.3	63.5	1173.9	0	63.5	1173.9			33.4	2041.5	1732	0	2041.5	1732
	18.4	29.9	482.2	0	0	482.2			66.1	1202.6	2170.2	66.1	1202.6	2170.2			8.6	10.3	604.8	0	0	604.8			33.4	795.1	1915.2	0	795.1	1915.2
	0	21.3	296.1	0	0	296.1			56.8	2124.5	1989.6	56.8	2124.5	1989.6			5.4	63.5	706.9	0	63.5	706.9			0	1109.8	1354.6	0	1109.8	1354.6
	2.2	20.3	335.6	0	0	335.6			179.2	963.3	861.2	179.2	963.3	861.2			10.3	40.2	691.3	0	0	691.3			2.2	1232.4	2306.6	0	1232.4	2306.6
	37.6	41.4	521.9	0	0	521.9			114.5	5202.6	8001.7	114.5	5202.6	8001.7			36.2	25.5	421.3	0	0	421.3			0	2949.9	1890.8	0	2949.9	1890.8
	0	14.8	650.5	0	0	650.5			274.1	488.3	730.5	274.1	488.3	730.5			8.7	160.5	94.3	0	160.5	94.3			0	713	1427.8	0	713	1427.8
	0	59.1	557.8	0	59.1	557.8											1.2	232.6	1094	0	232.6	1094
	14.2	152	82.3	0	152	82.3											36.2	8.7	156.9	0	0	156.9
	0	103.9	2361.5	0	103.9	2361.5											0	179	3280.6	0	179	3280.6
	0	13.6	765	0	0	765											25.5	59.4	904.5	0	59.4	904.5
	3.7	5.7	255.6	0	0	255.6											0	39	774.8	0	0	774.8
	0.5	122.8	1545.4	0	122.8	1545.4											0	256.4	3051.9	0	256.4	3051.9
	1.6	60.8	1516	0	60.8	1516											6.6	59.4	1937.4	0	59.4	1937.4
	29.1	211.7	1334.2	0	211.7	1334.2											22.9	292.9	1246.2	0	292.9	1246.2
	15.9	62.5	414.3	0	62.5	414.3											15.5	65.5	979.2	0	65.5	979.2
	0	0	50.8	0	0	0											0	4.6	87.8	0	0	87.8
	0	4.1	330.8	0	0	330.8											4.6	20.4	1094	0	0	1094
	0	238.7	476	0	238.7	476											28.1	47.6	795.2	0	0	795.2
	0	31.2	937.5	0	0	937.5											0	87.8	1499.1	0	87.8	1499.1
	0	54.1	708.8	0	0	708.8											0	131.8	1879.3	0	131.8	1879.3
	0	60.8	798.9	0	60.8	798.9											1.2	114.5	1403.5	0	114.5	1403.5
	19.4	4.9	203.8	0	0	203.8											4.6	56.4	484.4	0	56.4	484.4
	7.5	41.4	50.8	0	0	0											0	17.9	68.6	0	0	68.6
	0	3.3	823.6	0	0	823.6											0	2.8	878.2	0	0	878.2
	11.4	36.3	391.8	0	0	391.8											41.3	123.3	1001.8	0	123.3	1001.8
	16.4	124.5	1072.1	0	124.5	1072.1											59.3	145.6	729.8	59.3	145.6	729.8
	0.8	21.5	297.3	0	0	297.3											8.8	84.9	946.4	0	84.9	946.4
	6.4	67.2	1660.2	0	67.2	1660.2											27.6	105.6	541	0	105.6	541
	0	44.6	262.9	0	0	262.9											20.2	102.6	2737.3	0	102.6	2737.3
	3.5	157.1	70.1	0	157.1	70.1											8.8	130	782.4	0	130	782.4
	0	19.7	235.8	0	0	235.8											22.7	174.4	255.1	0	174.4	255.1
	21.5	88.8	1754.2	0	88.8	1754.2											4.6	51.1	419.2	0	0	419.2
	0.1	18.9	33.2	0	0	0											15.5	241.3	3326.6	0	241.3	3326.6
	3.1	42.2	403.5	0	0	403.5											13.2	43.1	70.5	0	0	70.5
	11.3	88.8	453.9	0	88.8	453.9											30.1	255.1	923.1	0	255.1	923.1
	45.8	222.9	1888.4	0	222.9	1888.4											27.6	214.1	1209	0	214.1	1209
	0.8	2.7	312.3	0	0	312.3											6.6	32.6	695.2	0	0	695.2
	4.8	179.3	515.6	0	179.3	515.6											8.8	30.1	946.4	0	0	946.4
	7.5	19.7	694.7	0	0	694.7											13.2	407.7	998.3	0	407.7	998.3
	14.1	57.4	111.4	0	57.4	111.4											6.6	25.1	493	0	0	493
	9.3	111.4	963.7	0	111.4	963.7											45.7	139.3	385.1	0	139.3	385.1
	14.9	210.3	424.7	0	210.3	424.7											6.6	108.6	1244.5	0	108.6	1244.5
	0	202	299.2	0	202	299.2											8.8	164.7	652.6	0	164.7	652.6
	75.1	795.1	1289.9	75.1	795.1	1289.9											2.2	483.8	2257.5	0	483.8	2257.5
	70.5	181.2	2453.6	70.5	181.2	2453.6											2.2	160.4	431.8	0	160.4	431.8
	47.9	911.7	3422.4	0	911.7	3422.4											0	160.4	3200.6	0	160.4	3200.6
	58.9	281.8	911.7	58.9	281.8	911.7											0	1134.4	2208.5	0	1134.4	2208.5
	37.5	1021.9	2329.2	0	1021.9	2329.2											0	561	3606.3	0	561	3606.3
																	64.7	1828	4324.9	64.7	1828	4324.9
																	50.3	456.6	1828	0	456.6	1828
																	64.7	566.5	3562	64.7	566.5	3562

## Sheet: Figure 2_SALIVA
SALIVA					SALIVA					SALIVA					SALIVA
Spike IgA		Naive			Spike IgA		SARS-CoV-2-Exp			RBD IgA		Naive			RBD IgA		SARS-CoV-2-Exp
	T0	T1	T2			T0	T1	T2			T0	T1	T2			T0	T1	T2
	0	0	0			40.4663	47.5961	47.925			0	0	23.976			8.92716	0	8.74874
	0	0	0			15.2081	43.9323	38.6885			0	0	44.2965			19.5094	38.6286	40.2935
	0	0	0			0	43.7451	32.3812			0	0	0			0	17.0158	13.4975
	0	0	0			0	0	0			0	4.63572	0			6.63715	8.10474	6.44304
	0	0	0			33.5943	0	25.4847			0	0	13.9336			38.0342	20.815	34.9633
	0	0	20.4795			28.413	58.885	310.577			0	0	23.6927			35.955	81.3882	126.418
	0	0	0			0	0	0			5.60502	6.4276	19.0334			0	28.6181	0
	0	0	0			0	0	0			0	0	2.79792			0	18.4908	0
	0	0	0			73.3436	0	108.141			0	0	20.0035			56.4182	26.1491	57.3807
	0	0	30.0889			0	0	1233.8			6.61304	11.8371	29.6052			23.0785	0	228.253
	0	10.4724	21.0825			26.722	1218.37	918.321			0	5.10594	16.0238			13.9972	236.29	166.828
	0	0	0			200.754	86.3094	145.111			15.2697	20.9591	19.5197			97.9178	28.0193	42.8889
	0	8.7741	15.0042			0	147.081	283.297			10.959	15.6284	23.9741			33.0816	58.8323	73.407
	0	0	0			29.1162	52.7541	99.3981			11.9487	12.1383	32.3897			22.2342	23.117	35.8653
	0	0	0			55.8	82.5171	0			9.28087	9.86267	18.0409			28.7206	23.5763	0
	0	0	0			0	0	0			17.1011	7.42195	50.6264			0	0	0
	0	0	0			33.0565	49.3335	162.885			12.9189	23.0216	36.208			47.7926	44.3377	139.81
	0	0	0			0	0	0			12.471	17.0546	32.8776			0	0	12.1617
	0	0	64.7732								0	0	11.7149
	0	0	0								0	0	16.5499
	0	0	0								11.8839	0	0
	0	0	0								12.6545	0	0
	0	0	32.9672								31.0455	33.5927	46.6812
	0	0	0								12.9336	0	21.1193
	0	0	0								14.6361	9.94219	16.3024
	0	0	0								17.005	17.6401	21.1319
	0	0	0								0	0	16.1081
	0	0	0								0	0	9.7368
	0	0	0								0	9.13967	22.9042
	0	0	85.8063								6.73257	24.463	25.6564
	0	7.037	19.0952								9.29037	7.6361	10.499
	0	0	0								0	0	0
	0	14.785	0								2.60398	13.802	12.6606
	0	0	0								0	14.3298	15.8937
	8.83347	0	0								12.1528	10.4759	14.056
	0	0	0								0	0	12.2804
	0	0	0								0	0	0
	0	0	167.657								0	0	45.5101
	0	0	0								0	0	0
	0	0	0								0	0	0
	0	0	0								0	0	0
	0	0	0								0	0	0
	0	27.5828	20.5665								0	0	5.13247
	0	0	0								9.17951	9.84758	15.2631
	0	0	0								20.815	23.5089	0
	0	0	0								6.92904	6.71354	0
	0	0	0								0	0	0
	6.56027	0	0								8.79412	12.865	22.2983
	0	0	0								8.85283	9.13521	12.2355
	0	0	0								0	0	13.317
	0	0	0								0	0	0
	13.5067	26.7327	0								0	0	0
	0	0	21.2908								13.8102	10.5611	8.94993
	0	0	0								31.6036	39.6821	34.9928
	0	0	36.2469								0	0	0
	0	27.7228	26.5593								0	10.6106	31.8533
	0	0	0								22.6669	12.2112	11.5822
	0	0	0								0	0	0
	0	0	0								40.9159	14.4865	18.0645
	0	0	0								7.59642	13.1767	0
	0	0	83.8495								0	0	0
	0	31.3531	0								8.98874	11.5766	45.6105
	0	0	0								8.97892	42.2442	17.63
											0	0	0
