# Supplementary material for: BNT162b2 vaccine induces antibody release in saliva: a possible role for mucosal viral protection?
Source: EMBO Mol Med. 2022 Apr 19;14(5):e15326. doi: 10.15252/emmm.202115326 (PMC9081904; doi:10.15252/emmm.202115326)
Supplement: Supplementary file 6 — Source Data for Figure 3 [file EMMM-14-e15326-s004.xlsx]

## Sheet: Figure 3
PLASMA					PLASMA					PLASMA					PLASMA
Spike IgG					RBD IgG					Spike IgA					RBD IgA
Controls	Covid-19	naive (T2)	SARS-CoV-2-Exp (T2)		Controls	Covid-19	naive (T2)	SARS-CoV-2-Exp (T2)		Controls	Covid-19	naive (T2)	SARS-CoV-2-Exp (T2)		Controls	Covid-19	naive (T2)	SARS-CoV-2-Exp (T2)
0.3	91.5	432.4	2403.4		7	358.1	1609.6	1385.9		84	566.9	68.8	386.3		22.7	1407.5	371.5	59.3
0.1	174	958.6	4701.5		4.1	459.5	3700.8	3703.7		3.9	249.3	709.2	7247.8		22.7	203.1	1541.8	2618.2
0	215.9	310	7300		6	281.3	1206.6	5300.3		22.3	5508.4	93	4171.7		22.7	1691.1	229	2577.7
1.1	94.9	120.3	3039.2		7	1497	644.9	2289.6		28	108.2	98.7	345		43.1	421.3	701.7	352.1
0.2	191.3	1487.5	899.9		3	57.5	4144.9	1289.9		6.4	86.7	230.2	1665.5		11	237.8	438	1448.8
0	64.5	1871.2	887.8		7	149.2	2744	0		18	207.1	833.9	1013.4		11	595.6	1155.5	757.1
0	0.1	182.7	3576.4		6	16.5	374.4	3346.2		11.3	230.4	59.3	161.8		20.2	52.7	146.4	226.1
0.6	7.3	1566.2	7205.8		4.1	22.5	4182.6	5575.2		0.1	30.7	296.1	4324.9		4.6	369.2	743.8	2930.2
0	225.2	627.7	3829.2		5.1	595.2	2747.6	12775		2.3	709.2	1751	2313.8		20.2	624.3	2185	3737.1
1	243.6	1055.6	3648.4		8.8	773.1	2798.5	3171		15.6	95.4	1303.1	1486.4		30.1	165.9	1603.1	1214.4
0	42	505.7	3128.9		4.1	76.7	2884.7	3321		3.9	30.7	102.5	1172.3		13.2	119.9	367.1	1410.7
0	107.4	469.8	1786.7		4.1	403.4	2846.8	1474		0	1418.6	811.3	339.3		11	2762.9	1672.1	720.8
3.7	110.4	1337	9613.9		7.9	1445.4	5918	4752		44.6	219.9	892	5876.9		27.6	843.7	1448.3	4025.3
0	170	1508.9	18848.5		7.9	62.2	7049.9	7542		8.1	106.3	1798.2	14510.5		17.9	297.9	3069.5	7965.1
0.2	274.7	644.6	32493.3		1.9	741.5	2304.9	5978		4.4	467.5	528.9	3167.1		11	479.5	852.3	1732
0	7.6	563.7	4270.6		1.9	25.5	2670	1781		3.9	29.6	922	2170.2		15.5	335.2	1173.9	1915.2
0.1	50.4	242.8	11851.4		7	154.9	796.4	4127		2.7	486.6	482.2	1989.6		20.2	1228.4	604.8	1354.6
1	172.4	376.3	18121.2		5.1	125	1324	6341		1.6	46.2	296.1	861.2		11	96.4	706.9	2306.6
0.8	255.118	211.3	4946.6		5.1	269.401	876.6	1846		9.3	1453.8	335.6	8001.7		17.9	647.1	691.3	1890.8
	4535.47	211.4	5622.5			3999.71	1471.9	3576			5741	521.9	730.5			10879	421.3	1427.8
	3330.89	329.1	3577.7			11743.9	73	10000			1263.8	650.5	11000			3041.6	94.3	10601.5
	786.158	303				798.697	1375				547	557.8				1021.7	1094
	40.45	285.2				133.039	1399.1				136.5	82.3				49.7	156.9
	5336.85	4822.3				1767.29	12118.2				1294.8	2361.5				2488.4	3280.6
	623.808	686.7				1200.43	2203				1233.1	765				926.6	904.5
	216.906	2308				746.044	5937.6				723.2	255.6				3132.4	774.8
	313.309	3358.5				897.967	11453.1				571.4	1545.4				907.7	3051.9
	1262.77	293.3				426.898	1185.7				1025	1516				683.9	1937.4
		285.2					979.4					1334.2					1246.2
		908.4					2862.7					414.3					979.2
		1.5					90.7					50.8					87.8
		2492.3					3721.6					330.8					1094
		1553.7					4161.7					476					795.2
		1447.7					3240					937.5					1499.1
		1458					6883.7					708.8					1879.3
		1147.7					2460.2					798.9					1403.5
		652.9					2094.3					203.8					484.4
		3.8					172.5					50.8					68.6
		564.1					1735.1					823.6					878.2
		374.5					1647.8					391.8					1001.8
		700.3					2656.8					1072.1					729.8
		814.6					4682.6					297.3					946.4
		2056.2					4880.4					1660.2					541
		1368.3					2756.2					262.9					2737.3
		381.6					1476.9					70.1					782.4
		458.9					1875					235.8					255.1
		1023.5					1708.2					1754.2					419.2
		2949.6					5955.3					33.2					3326.6
		334					1141.5					403.5					70.5
		653.8					3016.5					453.9					923.1
		1733.8					6038					1888.4					1209
		89.4					453.4					312.3					695.2
		181.9					881.2					515.6					946.4
		1437.6					3454.3					694.7					998.3
		2792.7					4791.6					111.4					493
		874.5					3647.6					963.7					385.1
		1044.8					2556.4					424.7					1244.5
		1226.3					2979.3					299.2					652.6
		3088.8										1289.9					2257.5
		1256.8										2453.6					431.8
		3582.3										3422.4					3200.6
		3503.9										911.7					2208.5
		2100.3										2329.2					3606.3
		3418.3															4324.9
																	1828
																	3562
SALIVA					SALIVA					SALIVA					SALIVA
Spike IgG					RBD IgG					Spike IgA					RBD IgA
Controls	Covid-19	naive (T2)	SARS-CoV-2-Exp (T2)		Controls	Covid-19	naive (T2)	SARS-CoV-2-Exp (T2)		Controls	Covid-19	naive (T2)	SARS-CoV-2-Exp (T2)		Controls	Covid-19	naive (T2)	SARS-CoV-2-Exp (T2)
0	13.2	30.84	94.8		0	44	81.13	117.3		0	28.5	0	47.9		0	14.2	23.976	8.7
0	8.5	144.33	68.2		0	20.4	372.45	127.3		0	51.5	0	38.7		0	0	44.296	40.3
0	4.9		437.8		0	12.5	24.89	400.2		0	16.5	0	32.4		0	12.4	0	13.5
0	6.8	20.42	66.3		0	73.5	0	132.6		0	27.6	0	0		0	12.7	0	6.4
0	8.5	17.63	53.7		0	0	242.26	96.4		0	17.3	0	25.5		0	0	13.934	35
0	0	88.98	222.8		0	19.4	48.08	243.2		0	72.7	20.479	310.6		0	20.4	23.693	126.4
0	0	14.92	18.6		0	0	27.18	98.4		0	1024.8	0	0		0	0	19.033	0
0	0	14.78	114.7		0	8.6	35.79	244.9		0	460.4	0	0		0	0	2.798	0
0	0	18.56	291.5		0	5.2	393.11	438.1		0	0	0	108.1		0	0	20.004	57.4
0	0	146.73	1198.6		0	15	139.41	1356.5		0	0	30.089	1233.8		0	0	29.605	228.3
0	8.1	60.24	1013.3		0	100.1	129.47	1174.7		0	61.5	21.082	918.3		0	17.2	16.024	166.8
0	0	47.46	676.6		0	0	95.63	587.1		0	0	0	145.1		0	0	19.52	42.9
0	9.6	33.77	15.4		0	27.7	157.37	0		0	48.7	15.004	283.3		0	0	23.974	73.4
0	0	50.26	553.9		0	0	269.85	456.7		0	0	0	99.4		0	0	32.39	35.9
0	0	97.21	529.9		0	17.6	166.33	951.4		0	83.6	0	0		0	28	18.041	0
0	21.6	50.37	409.3		0	15	143.43	317.3		0	39.9	0	0		0	29.1	50.626	0
0	21.6	57.95	89		0		62.57	134.9		0	302.7	0	162.9		0	242.2	36.208	139.8
0	405.2	22.14	566.6		0	64.9	34.7	374.3		0	302.8	0	0		0	120.7	32.878	12.2
0	197.5	24.15			0	601.5	164.42			0	379	64.773			0	210.6	11.715
	443.1	88.56				1222.2	82.04				940.5	0				760.8	16.55
	404.9	29.25				555.1	74.67				366.4	0				492	0
	528.5	30.33				2455.8	150.53				11.5	0				63.9	0
	118.4	49.28				225.5	913.58				1276.7	32.967				477.7	46.681
	9.8	294.02				219.9	63.1				0	0				344.8	21.119
	172.8	23.27				34.2	204.36				7622.7	0				5547.1	16.302
	0	68.56				422.6	178.17				0	0				0	21.132
		74.52				0	8.13					0
		7.1					456.93					0					16.108
		139.97					163.26					0					9.737
		47.1					150.9					85.806					22.904
		59.12					142.56					19.095					25.656
		82.53					61.48					0					10.499
		23.96					0					0
		6.67					41.02					0					0
		15.93					87.93					0					12.661
		33.49					55.76					0					15.894
		21.22					102.68					0					14.056
		40.08					0					167.657					12.28
		0					14.09					0					0
		5.46					53.86					0					45.51
		23.98					24.27					0					0
		9.67					83.41					0					0
		33.45					28.6					20.567					0
		14.17					0					0					0
		0					46.73					0					5.132
		11.12					534.69					0					15.263
		119.97					27.99					0					0
		10.84					127.93					0					0
		33.43					310.22					0					0
		58.15					102.84					0					22.298
		37.86					68.54					21.291					12.236
		17.83					653.16					0					13.317
		187.94					25.08					36.247					8.95
		7.4					0					26.559					34.993
		22.64					0					0					0
		0					0					0					31.853
		5.61					0					0					11.582
		41.34					0					0					0
		0					0					83.85					18.064
		39.65					0					0					0
		6.99					65.67					0					0
		42.32					292.16					0					45.61
		95.2					0					0					17.63
		0					0										0
		31.27					111.44										0
		44.88					70.33										0
		15.38
