# Supplementary material for: BNT162b2 vaccine induces antibody release in saliva: a possible role for mucosal viral protection?
Source: EMBO Mol Med. 2022 Apr 19;14(5):e15326. doi: 10.15252/emmm.202115326 (PMC9081904; doi:10.15252/emmm.202115326)
Supplement: Supplementary file 7 — Source Data for Figure 4 [file EMMM-14-e15326-s002.xlsx]

## Sheet: Figure 4A
PLASMA								PLASMA								PLASMA								PLASMA
Spike IgA1		Naive						Spike IgA1		SARS-COV-2-Exp						Spike IgA2		Naive						Spike IgA2		SARS-COV-2-Exp
				Values higher than LoD								Values higher than LoD								Values higher than LoD								Values higher than LoD
	T0	T2	T3	T0	T2	T3			T0	T2	T3	T0	T2	T3			T0	T2	T3	T0	T2	T3			T0	T2	T3	T0	T2	T3
	38.776	201.394	469.749	0	201.394	469.749			0	458.706	3395.17	0	458.706	3395.17			0.001	0.007	0.006	0	0	0			0.004	0.003	0	0	0	0
	87.609	87.609	737.013	87.609	87.609	737.013			0	1787.58	966.161	0	1787.58	966.161			0	0.002	0.002	0	0	0			0	0.001	0.014	0	0	0.014
	0	114.347	87.609	0	114.347	87.609			0	458.706	789.93	0	458.706	789.93			0	0.005	0.004	0	0	0			0.005	0.004	0.001	0	0	0
	38.776	619.218	2302.12	0	619.218	2302.12			0	538.694	268.116	0	538.694	268.116			0.004	0.002	0.005	0	0	0			0	0.006	0.005	0	0	0
	0.908	697.23	943.332	0	697.23	943.332			0	3849.72	6403.49	0	3849.72	6403.49			0.009	0.003	0.001	0	0	0			0.006	0.017	0.015	0	0.017	0.015
	0	141.562	3890.79	0	141.562	3890.79			0	4119.63	11137.8	0	4119.63	11137.8			0.0055	0.0065	0.0065	0	0	0			0	0.014	0.018	0	0.014	0.018
	0	1100.93	4146.61	0	1100.93	4146.61			0	2324.55	2269.04	0	2324.55	2269.04			0.0055	0.0005	0.0065	0	0	0			0.003	0.012	0.007	0	0.012	0
	45.909	163.53	3828.01	0	163.53	3828.01			0	1338.34	1931.8	0	1338.34	1931.8			0.0065	0.0055	0.0085	0	0	0			0	0.002	0.012	0	0	0.012
	0	1024.48	841.332	0	1024.48	841.332			62.308	1437.61	1343.8	0	1437.61	1343.8			0.0055	0.0135	0.0105	0	0.0135	0.0105			0.003	0.003	0.006	0	0	0
	45.909	365.077	572.96	0	365.077	572.96			114.347	506.261	737.013	114.347	506.261	737.013			0.0115	0.0075	0.0065	0.0115	0	0			0.004	0.012	0.003	0	0.012	0
	16.646	1596.86	2458.02	0	1596.86	2458.02			0	4047.96	5992	0	4047.96	5992			0	0.0155	0.0185	0	0.0155	0.0185			0.005	0.016	0.017	0	0.016	0.017
	84.4	135.2	672.6	84.4	135.2	672.6			0	329.908	581.011	0	329.908	581.011			0	0.0005	0	0	0	0			0	0	0	0	0	0
	0	9.2	109.1	0	0	109.1			127.6	266.3	7775.8	127.6	266.3	7775.8			0	0	0	0	0	0			0	0	0	0	0	0
	7.1	45.9	135.2	0	0	135.2			35.2	115.1	270.2	0	115.1	270.2			0	0	0	0	0	0			0.00758242	0	0	0	0	0
	18.5	0	442.2	0	0	442.2			568.5	5108	5467.3	568.5	5108	5467.3			0	0	0	0	0	0			0.00204582	0.0133288	0	0	0.0133288	0
	52	0	610	0	0	610			62.3	2734.4	1624.5	0	2734.4	1624.5			0	0	0	0	0	0			0.0011779	0.0046496	0.00204582	0	0	0
	43	0	123.8	0	0	123.8			67.6	340.2	196.5	0	340.2	196.5			0	0	0	0	0	0			0.000309973	0.000309973	0.00812129	0	0	0
	18.5	109.1	520.7	0	109.1	520.7			75.8	1653	988	75.8	1653	988			0	0	0	0	0	0			0.00204582	0.0150647	0.00725337	0	0.0150647	0
	94.8	84.4	2077.1	94.8	84.4	2077.1			87.2	1199.1	592.9	87.2	1199.1	592.9			0	0	0	0	0	0			0.00551752	0.00725337	0.00638544	0	0	0
	0.2	40.1	158.6	0	0	158.6			16.7	22.5	140.2	0	0	140.2			0	0	0	0	0	0			0.0011779	0.000309973	0.0011779	0	0	0
	3.3	358.2	948.6	0	358.2	948.6			196.5	1406.8	2576.7	196.5	1406.8	2576.7			0	0	0	0	0	0			0.001	0.009	0.004	0	0	0
	0	52	963.5	0	0	963.5											0	0	0	0	0	0
	0	55.1	1791.5	0	0	1791.5											0	0	0	0	0	0
	0	67.8	616.2	0	0	616.2											0	0	0.0165	0	0	0.0165
	0.2	21	911.8	0	0	911.8											0	0	0	0	0	0
	26.2	9.2	704.9	0	0	704.9											0	0	0	0	0	0
	3.3	3.3	389	0	0	389											0	0	0	0	0	0
	58.2	13.7	597.8	0	0	597.8											0	0	0	0	0	0
	25.1	57	859.5	0	0	859.5											0.0120808	0.0511111	0.00185859	0.0120808	0.0511111	0
	4.8	39.9	585.9	0	0	585.9											0	0.0139394	0	0	0.0139394	0
	0.5	70.5	479.3	0	0	479.3											0.0102222	0	0	0.0102222	0	0
	7.2	21.3	73.4	0	0	0											0	0	0	0	0	0
	11.3	62.3	2001.8	0	0	2001.8											0	0	0	0	0	0
	1.2	17.7	485.3	0	0	485.3											0.00185859	0	0.0204444	0	0	0.0204444
	0.1	1.9	204.2	0	0	204.2											0	0	0	0	0	0
	23.2	113.6	1661.6	0	113.6	1661.6											0	0	0	0	0	0
	11.3	29.1	1541.9	0	0	1541.9											0	0	0	0	0	0
	14.4	76.2	366.1	0	76.2	366.1											0.0111515	0.0325253	0.00929293	0.0111515	0.0325253	0.00929293
	0	16	35.4	0	0	0											0	0	0	0	0	0
	0	1.2	230	0	0	230											0	0	0	0	0	0
	0	156.4	324.6	0	156.4	324.6											0	0	0	0	0	0
	0	14.4	731	0	0	731											0	0	0	0	0	0
	0	54.5	1249.7	0	0	1249.7											0.00278788	0	0	0	0	0
	6	39.9	964.6	0	0	964.6											0	0	0.00836364	0	0	0
	9.9	4.8	238.8	0	0	238.8											0	0	0	0	0	0
	9.9	11.3	54.5	0	0	0											0	0	0	0	0	0
	49.4	11.3	745.6	0	0	745.6											0	0	0	0	0	0
	22.5	37.6	358.4	0	0	358.4											0.0124609	0.0168005	0.00378167	0.0124609	0.0168005	0
	20.2	129.5	1392.3	0	129.5	1392.3											0	0	0	0	0	0
	1.3	38.4	343.4	0	0	343.4											0	0	0	0	0	0
	0	83.9	1933.5	0	83.9	1933.5											0	0	0	0	0	0
	2.6	59.8	245.3	0	0	245.3											0	0	0	0	0	0
	15	251.4	129.5	0	251.4	129.5											0	0	0	0	0	0
	1.3	25.9	233.1	0	0	233.1											0	0	0	0	0	0
	2.6	45.2	88.1	0	0	88.1											0	0	0	0	0	0
	63.6	105.9	2031.2	0	105.9	2031.2											0	0	0	0	0	0
	4.3	75.6	438.5	0	75.6	438.5											0	0	0	0	0	0
	28.9	88.1	423.3	0	88.1	423.3											0	0.00758242	0.000505495	0	0	0
	88.1	386.1	2378.9	88.1	386.1	2378.9											0	0	0	0	0	0
	4.3	1.3	415.8	0	0	415.8											0	0	0	0	0	0
	28.9	289.5	594.5	0	289.5	594.5											0	0	0	0	0	0
	4.3	154.7	990.7	0	154.7	990.7											0	0.0267912	0.0126374	0	0.0267912	0.0126374
	101.3	233.1	134.4	101.3	233.1	134.4											0.00556044	0.0136484	0	0	0.0136484	0
	41.8	79.7	684.7	0	79.7	684.7											0	0	0	0	0	0
SALIVA								SALIVA								SALIVA								SALIVA
Spike IgA1		Naive						Spike IgA1		SARS-CoV-2-Exp						Spike IgA2		Naive						Spike IgA2		SARS-CoV-2-Exp
	T0	T1	T2						T0	T1	T2						T0	T1	T2						T0	T1	T2
	0	0	0						116.527	143.3	127.26						0	0	0						0	0	0
	0	0	0						47.0621	141.834	91.5669						0	0	0						0	0.296951	0
	0	0	0						0	0	0						0	0	0						2.11507	2.4436	2.22295
	0	16.6671	0						0	0	0						0	0	0						0	0	0
	0	94.6269	0						101.37	0	68.4475						0	0	0						0	0	0
	0	0	0						0	0	0						0	0	0						0	0	0
	15.8871	0	0						0	0	1349.47						0	0	0						0	0	0
	0	0	0						0	0	0						0	0	0						0	0	0
	0	0	0						0	0	1233.8						0	0	0						0	0	2.09727
	0	0	57.9953						0	1147.49	1043.12						0	0	0						0	3.24925	2.67088
	0	0	51.9774						96.1428	35.0116	61.7622						0	0	0						0.888817	0.5124	0.351321
	0	21.1659	0						0	0	99.1701						0	0	0						0	0	0
	22.504	30.2514	49.6318						926.424	0	0						0	0	0						0	0	0
	0	0	0						0	373.449	0						0.507636	0	0						0	0	0
	0	0	0						0	0	0						0	0	0						0	0	0
	0	0	61.5983						80.3154	0	97.9348						0	0	0						0.277262	0	0
	0	0	0						0	0	0						0	0	0						0	0	0
	0	0	57.3755						210	301.632	347.624						0	0	0						0.390254	0.614374	0.848129
	0	69.6216	174.402														0	0	0
	0	0	0														0	0	0
	0	0	0														0	0	0
	0	0	0														0	0	0
	48.0885	48.8323	96.8507														0	0	0
	0	0	0														0	0	0
	0	0	0														0	0	0
	0	0	0														0	0	0
	0	0	15.2019														0	0	0
	0	0	0														0	0	0
	0	0	0														0	0	0
	0	0	218.31														0	0	0
	24.0449	48.977	53.6151														0.200791	0.150376	0
	0	0	0														0	0	0
	0	58.848	0														0	0	0
	0	0	0														0	0	0
	0	0	0														0	0	0
	0	0	0														0.685151	0.549436	0.375029
	23.8932	0	0														0	0	0
	0	0	201.356														0	0	0
	0	0	0														0	0	0
	0	0	0														0.219341	0.302162	0
	0	0	0														0	0	0
	0	0	0														0	0.993377	0.993789
	72.8685	76.4084	48.6902														0.852273	0.673575	0
	0	0	0														0	0	0
	0	0	0														0	0	0
	0	0	0														0	0	0
	0	0	0														0	0	0
	16.2113	0	0														0	0	0
	0	0	0														0	0	0
	0	0	0														0	0	0
	0	0	0														0	0	0
	0	0	0														0	0	0
	0	0	0														0	0	0.745622
	0	0	0														0	0	0
	0	0	0														0	0	0

## Sheet: Figure 4B
PLASMA					SALIVA					PLASMA					SALIVA
Spike IgA1					Spike IgA1					Spike IgA2					Spike IgA2
naive (T2)	SARS-CoV-2-Exp (T2)	Covid-19	Controls		naive (T2)	SARS-CoV-2-Exp (T2)	Covid-19	Controls		naive (T2)	SARS-CoV-2-Exp (T2)	Covid-19	Controls		naive (T2)	SARS-CoV-2-Exp (T2)	Covid-19	Controls
672.6	3395.17	966.161	0		0	127.3	85	0		0.006	0	0.00030997	0		0	0	0	0
109.1	966.161	6921.16	0		0	91.6	222.8	0		0.002	0	0.00812129	0		0	0	0	0
135.2	789.93	1056.78	0		0	0	46.3	0		0.004	0	0.00551752	0.00758242		0	2.2	0	0
442.2	268.116	231.824	0		0	0	74.8	0		0.005	0.002	0.0185364	0		0	0	0.7	0
610	6403.49	0	0		0	68.4	48.8	0		0.001	0.008	0.00030997	0		0	0	0	0
123.8	11137.8	1149.02	0		0	0	196.8	0		0.0065	0.007	0.00898922	0.0096044		0	0	0	0
520.7	2269.04	538.694	0		0	1349.5	0	0		0.0065	0.006	0	0		0	0	1.2	0
2077.1	1931.8	877.203	0		0	0	1148.6	0		0.0085	0.001	0.00204582	0		0	0	0.9	0
158.6	1343.8	380.774	0		0	1233.8	54.7	0		0.0105	0	0.00204582	0		0	2.1	0	0
948.6	737.013	877.203	0		58	1043.1	24.2	0		0.0065	0.014	0.00812129	0		0	2.7	0.2	0
963.5	5992	559.6	0		51.98	61.8	131	0		0.0185	0.001	0.00378167	0		0	0.4	0.9	0
1791.5	581.011	258.8	0		0	99.2	0	0		0	0.005	0.0107251	0		0	0	0	0
616.2	270.2	5269.2	0		49.63	0	121.5	0		0	0.015	0.00638544	0.0197143		0	0	0	0
911.8	5467.3	181.9	0		0	0	0	0		0	0.018	0	0		0	0	0.5
704.9	1624.5	160.6	0		0	0	204.6	0		0	0.007	0.00638544	0		0	0	0
389	196.5	305	0		61.6	97.9	178.8	0		0	0.012	0.00551752	0		0	0	0
597.8	988	485	0		0	0	378.4	0		0	0.006	0.00204582	0		0	0	2
859.5	592.9	0	0		57.38	347.6	400	0		0	0.003	0	0		0	0.8	1.3
585.9	140.2	638.6	101.3		174.4		372.4	0		0	0.017	0.0069434	0		0		0.8
479.3	2576.7	120.6			0		1419.6			0	0.004	0.00607547			0		4
0	7775.8	99			0		0			0	0	0.0034717			0		0
2001.8		1231.1			0		31.2			0		0.00607547			0		0
485.3		234.8			96.85		1523.8			0		0			0		2.4
204.2		105			0		0			0.017		0.00173585			0		0
1661.6		521.7			0		0			0		0.00607547			0		0
1541.9		211.6			0		2813.6			0		0.00520755			0		0
366.1		527.1			15.2					0		0.00607547			0
0		81.5			0					0		0.00607547			0
230					0					0.002					0
324.6					218.31					0					0
731					53.62					0					0
1249.7					0					0					0
964.6					0					0					0
238.8					0					0.02					0
0					0					0					0
745.6					0					0					0.38
358.4					0					0					0
1392.3					201.36					0.009					0
343.4					0					0					0
1933.5					0					0					0
245.3					0					0					0
129.5					0					0					0.99
233.1					48.69					0					0
88.1					0					0.008					0
2031.2					0					0					0
438.5					0					0					0
423.3					0					0					0
2378.9					0					0.004					0
415.8					0					0					0
594.5					0					0					0
990.7					0					0					0
134.4					0					0					0
684.7					0					0					0.75
469.749					0					0					0
737.013					0					0					0
87.609					299.59					0
2302.12					0					0
943.332					0					0.001
3890.79					0					0
4146.61					0					0
3828.01					0					0
841.332					0					0.013
572.96					0					0
2458.02										0
